# Supplementary material for: Aortic Valve Calcium Scoring Using True and Virtual Non-Contrast Reconstructions on Photon-Counting CT with Differing Slice Increments: Impact on Calcium Severity Classifications
Source: Tomography. 2025 Dec 11;11(12):139. doi: 10.3390/tomography11120139 (PMC12736715; doi:10.3390/tomography11120139)
Supplement: Supplementary file 1 [file tomography-11-00139-s001.zip]

Archive with 1 entries (1 files):
- tomography-3962026-supplementary.pdf
